# Supplementary material for: Critical Offset Magnetic PArticle SpectroScopy for rapid and highly sensitive medical point-of-care diagnostics
Source: Nat Commun. 2022 Nov 24;13:7230. doi: 10.1038/s41467-022-34941-y (PMC9700695; doi:10.1038/s41467-022-34941-y)
Supplement: Supplementary file 7 — Source Data [file 41467_2022_34941_MOESM7_ESM.zip]

Archive with 142 entries (142 files):
- SI_fig01/SI_fig01_bottom.pdf
- SI_fig01/SI_fig01_bottom.png
- SI_fig01/SI_fig01_raw.opju
- SI_fig01/SI_fig01_top.pdf
- SI_fig01/SI_fig01_top.png
- SI_fig02/interferenz01_all_abs.PNG
- SI_fig02/interferenz01_neg_abs.PNG
- SI_fig02/interferenz01_pos_abs.PNG
- SI_fig02/SI_fig02.pdf
- SI_fig02/SI_fig02.png
- SI_fig02/SI_fig02_raw.svg
- SI_fig03_fig04/SI_fig03_bottom.pdf
- SI_fig03_fig04/SI_fig03_bottom.png
- SI_fig03_fig04/SI_fig03_fig04_raw.opju
- SI_fig03_fig04/SI_fig03_top.pdf
- SI_fig03_fig04/SI_fig03_top.png
- SI_fig03_fig04/SI_fig04.pdf
- SI_fig03_fig04/SI_fig04.png
- SI_fig05/SI_fig05.pdf
- SI_fig05/SI_fig05.png
- SI_fig05/SI_fig05_raw.svg
- SI_fig06/SI_fig06.JPG
- SI_fig06/SI_fig06.pdf
- SI_fig07/_auswertung.opju
- SI_fig07/02_imag.bmp
- SI_fig07/02_phase.bmp
- SI_fig07/02_real.bmp
- SI_fig07/03_imag.bmp
- SI_fig07/03_phase.bmp
- SI_fig07/03_real.bmp
- SI_fig07/04_imag.bmp
- SI_fig07/04_phase.bmp
- SI_fig07/04_real.bmp
- SI_fig07/05_imag.bmp
- SI_fig07/05_phase.bmp
- SI_fig07/05_real.bmp
- SI_fig07/06_imag.bmp
- SI_fig07/06_phase.bmp
- SI_fig07/06_real.bmp
- SI_fig07/07_imag.bmp
- SI_fig07/07_phase.bmp
- SI_fig07/07_real.bmp
- SI_fig07/08_imag.bmp
- SI_fig07/08_phase.bmp
- SI_fig07/08_real.bmp
- SI_fig07/09_imag.bmp
- SI_fig07/09_phase.bmp
- SI_fig07/09_real.bmp
- SI_fig07/10_imag.bmp
- SI_fig07/10_phase.bmp
- SI_fig07/10_real.bmp
- SI_fig07/11_imag.bmp
- SI_fig07/11_phase.bmp
- SI_fig07/11_real.bmp
- SI_fig07/Graph2.png
- SI_fig07/SI_fig07.pdf
- SI_fig07/SI_fig07.png
- SI_fig07/SI_fig07_raw.svg
- SI_fig08_fig09/51_1_sub_51_2__02_sumphase10.bmp
- SI_fig08_fig09/51_1_sub_51_2__02_sumphase10_abs.bmp
- SI_fig08_fig09/51_1_sub_51_2__03_sumphase10.bmp
- SI_fig08_fig09/51_1_sub_51_2__03_sumphase10_abs.bmp
- SI_fig08_fig09/51_1_sub_51_2__04_sumphase10.bmp
- SI_fig08_fig09/51_1_sub_51_2__04_sumphase10_abs.bmp
- SI_fig08_fig09/51_1_sub_51_2__05_sumphase10.bmp
- SI_fig08_fig09/51_1_sub_51_2__05_sumphase10_abs.bmp
- SI_fig08_fig09/51_1_sub_51_2__06_sumphase10.bmp
- SI_fig08_fig09/51_1_sub_51_2__06_sumphase10_abs.bmp
- SI_fig08_fig09/51_1_sub_51_2__07_sumphase10.bmp
- SI_fig08_fig09/51_1_sub_51_2__07_sumphase10_abs.bmp
- SI_fig08_fig09/51_1_sub_51_2__08_sumphase10.bmp
- SI_fig08_fig09/51_1_sub_51_2__08_sumphase10_abs.bmp
- SI_fig08_fig09/51_1_sub_51_2__09_sumphase10.bmp
- SI_fig08_fig09/51_1_sub_51_2__09_sumphase10_abs.bmp
- SI_fig08_fig09/51_1_sub_51_2__10_sumphase10.bmp
- SI_fig08_fig09/51_1_sub_51_2__10_sumphase10_abs.bmp
- SI_fig08_fig09/51_1_sub_51_2__11_sumphase10.bmp
- SI_fig08_fig09/51_1_sub_51_2__11_sumphase10_abs.bmp
- SI_fig08_fig09/51_1_sub_52_1__02_sumphase10.bmp
- SI_fig08_fig09/51_1_sub_52_1__02_sumphase10_abs.bmp
- SI_fig08_fig09/51_1_sub_52_1__03_sumphase10.bmp
- SI_fig08_fig09/51_1_sub_52_1__03_sumphase10_abs.bmp
- SI_fig08_fig09/51_1_sub_52_1__04_sumphase10.bmp
- SI_fig08_fig09/51_1_sub_52_1__04_sumphase10_abs.bmp
- SI_fig08_fig09/51_1_sub_52_1__05_sumphase10.bmp
- SI_fig08_fig09/51_1_sub_52_1__05_sumphase10_abs.bmp
- SI_fig08_fig09/51_1_sub_52_1__06_sumphase10.bmp
- SI_fig08_fig09/51_1_sub_52_1__06_sumphase10_abs.bmp
- SI_fig08_fig09/51_1_sub_52_1__07_sumphase10.bmp
- SI_fig08_fig09/51_1_sub_52_1__07_sumphase10_abs.bmp
- SI_fig08_fig09/51_1_sub_52_1__08_sumphase10.bmp
- SI_fig08_fig09/51_1_sub_52_1__08_sumphase10_abs.bmp
- SI_fig08_fig09/51_1_sub_52_1__09_sumphase10.bmp
- SI_fig08_fig09/51_1_sub_52_1__09_sumphase10_abs.bmp
- SI_fig08_fig09/51_1_sub_52_1__10_sumphase10.bmp
- SI_fig08_fig09/51_1_sub_52_1__10_sumphase10_abs.bmp
- SI_fig08_fig09/51_1_sub_52_1__11_sumphase10.bmp
- SI_fig08_fig09/51_1_sub_52_1__11_sumphase10_abs.bmp
- SI_fig08_fig09/SI_fig08.pdf
- SI_fig08_fig09/SI_fig08.png
- SI_fig08_fig09/SI_fig08_raw.opju
- SI_fig08_fig09/SI_fig08_raw.svg
- SI_fig08_fig09/SI_fig08_subplot1.png
- SI_fig08_fig09/SI_fig08_subplot2.png
- SI_fig08_fig09/SI_fig09.pdf
- SI_fig08_fig09/SI_fig09.png
- SI_fig08_fig09/SI_fig09_raw.svg
- SI_fig10/SI_fig10.pdf
- SI_fig10/SI_fig10.png
- SI_fig10/SI_fig10_raw.svg
- SI_fig11/raw.pdf
- SI_fig11/SI_fig11.pdf
- SI_fig11/SI_fig11.png
- SI_fig11/SI_fig11_raw.svg
- SI_fig12/SI_fig12.pdf
- SI_fig12/SI_fig12.png
- SI_fig12/SI_fig12_raw.svg
- SI_fig13/SI_fig13.pdf
- SI_fig13/SI_fig13.png
- SI_fig13/SI_fig13_raw.opju
- SI_fig14/SI_fig14.pdf
- SI_fig14/SI_fig14.png
- SI_fig14/SI_fig14_raw.svg
- SI_fig15/raw.xlsx
- SI_fig15/SI_fig15.pdf
- SI_fig15/SI_fig15.png
- SI_fig15/SI_fig15_raw.opju
- SI_fig16/SI_fig16_1.pdf
- SI_fig16/SI_fig16_1.png
- SI_fig16/SI_fig16_2.pdf
- SI_fig16/SI_fig16_2.png
- SI_fig16/SI_fig16_3.pdf
- SI_fig16/SI_fig16_3.png
- SI_fig16/SI_fig16_raw.opju
- SI_fig17/raw.xlsx
- SI_fig17/SI_fig17.pdf
- SI_fig17/SI_fig17.png
- SI_fig17/SI_fig17_raw.opju
- SI_fig18/5th_harmonic_phase.dbl
- SI_fig18/SI_fig18.pdf
- SI_fig18/SI_fig18.png
- SI_fig18/SI_fig18_raw.opju
