# Supplementary material for: Critical Offset Magnetic PArticle SpectroScopy for rapid and highly sensitive medical point-of-care diagnostics
Source: Nat Commun. 2022 Nov 24;13:7230. doi: 10.1038/s41467-022-34941-y (PMC9700695; doi:10.1038/s41467-022-34941-y)
Supplement: Supplementary file 7 — Source Data [file 41467_2022_34941_MOESM7_ESM.zip › SI_fig15/raw.xlsx]

## Sheet: 1-2021-12-09-155846-1-Cov Test 
Data Set	X-AMean
1-2021-12-09-155846-1
1-2021-12-09-155846-1
1-2021-12-09-155846-1	26.99
1-2021-12-09-160526-9
1-2021-12-09-160526-9
1-2021-12-09-160526-9	35.76
1-2021-12-09-162450-17
1-2021-12-09-162450-17
1-2021-12-09-162450-17	27.52
1-2021-12-09-163013-1
1-2021-12-09-163013-1
1-2021-12-09-163013-1	25.96
1-2021-12-09-163533-9
1-2021-12-09-163533-9
1-2021-12-09-163533-9	34.08
1-2021-12-09-164054-17
1-2021-12-09-164054-17
1-2021-12-09-164054-17	27.92
1-2021-12-09-164725-1
1-2021-12-09-164725-1
1-2021-12-09-164725-1	25.92
1-2021-12-09-165244-9
1-2021-12-09-165244-9
1-2021-12-09-165244-9	33.68
1-2021-12-09-165803-17
1-2021-12-09-165803-17
1-2021-12-09-165803-17	27.37
2-2021-12-09-155935-2
2-2021-12-09-155935-2
2-2021-12-09-155935-2	21.31
2-2021-12-09-160614-10
2-2021-12-09-160614-10
2-2021-12-09-160614-10	17.59
2-2021-12-09-162528-18
2-2021-12-09-162528-18
2-2021-12-09-162528-18	17.4
2-2021-12-09-163057-2
2-2021-12-09-163057-2
2-2021-12-09-163057-2	21.2
2-2021-12-09-163612-10
2-2021-12-09-163612-10
2-2021-12-09-163612-10	17.34
2-2021-12-09-164132-18
2-2021-12-09-164132-18
2-2021-12-09-164132-18	18.82
2-2021-12-09-164809-2
2-2021-12-09-164809-2
2-2021-12-09-164809-2	20.95
2-2021-12-09-165323-10
2-2021-12-09-165323-10
2-2021-12-09-165323-10	17.21
2-2021-12-09-165841-18
2-2021-12-09-165841-18
2-2021-12-09-165841-18	18.8
3-2021-12-09-160024-3
3-2021-12-09-160024-3
3-2021-12-09-160024-3	4.8
3-2021-12-09-160703-11
3-2021-12-09-160703-11
3-2021-12-09-160703-11	4.73
3-2021-12-09-162607-19
3-2021-12-09-162607-19
3-2021-12-09-162607-19	4.71
3-2021-12-09-163135-3
3-2021-12-09-163135-3
3-2021-12-09-163135-3	4.75
3-2021-12-09-163651-11
3-2021-12-09-163651-11
3-2021-12-09-163651-11	4.79
3-2021-12-09-164211-19
3-2021-12-09-164211-19
3-2021-12-09-164211-19	4.69
3-2021-12-09-164847-3
3-2021-12-09-164847-3
3-2021-12-09-164847-3	4.75
3-2021-12-09-165401-11
3-2021-12-09-165401-11
3-2021-12-09-165401-11	4.74
3-2021-12-09-165920-19
3-2021-12-09-165920-19
3-2021-12-09-165920-19	4.73
4-2021-12-09-160112-4
4-2021-12-09-160112-4
4-2021-12-09-160112-4	4.67
4-2021-12-09-160751-12
4-2021-12-09-160751-12
4-2021-12-09-160751-12	4.65
4-2021-12-09-162646-20
4-2021-12-09-162646-20
4-2021-12-09-162646-20	4.61
4-2021-12-09-163214-4
4-2021-12-09-163214-4
4-2021-12-09-163214-4	4.61
4-2021-12-09-163735-12
4-2021-12-09-163735-12
4-2021-12-09-163735-12	4.61
4-2021-12-09-164249-20
4-2021-12-09-164249-20
4-2021-12-09-164249-20	4.56
4-2021-12-09-164926-4
4-2021-12-09-164926-4
4-2021-12-09-164926-4	4.6
4-2021-12-09-165445-12
4-2021-12-09-165445-12
4-2021-12-09-165445-12	4.61
4-2021-12-09-165958-20
4-2021-12-09-165958-20
4-2021-12-09-165958-20	4.51
5-2021-12-09-160845-13
5-2021-12-09-160845-13
5-2021-12-09-160845-13	4.64
5-2021-12-09-162210-13
5-2021-12-09-162210-13
5-2021-12-09-162210-13	4.64
5-2021-12-09-162730-21
5-2021-12-09-162730-21
5-2021-12-09-162730-21	4.63
5-2021-12-09-163253-5
5-2021-12-09-163253-5
5-2021-12-09-163253-5	4.59
5-2021-12-09-163814-13
5-2021-12-09-163814-13
5-2021-12-09-163814-13	4.52
5-2021-12-09-164333-21
5-2021-12-09-164333-21
5-2021-12-09-164333-21	4.58
5-2021-12-09-165005-5
5-2021-12-09-165005-5
5-2021-12-09-165005-5	4.54
5-2021-12-09-165524-13
5-2021-12-09-165524-13
5-2021-12-09-165524-13	4.54
5-2021-12-09-170043-21
5-2021-12-09-170043-21
5-2021-12-09-170043-21	4.55
6-2021-12-09-160254-6
6-2021-12-09-160254-6
6-2021-12-09-160254-6	42.6
6-2021-12-09-162249-14
6-2021-12-09-162249-14
6-2021-12-09-162249-14	43.67
6-2021-12-09-162809-22
6-2021-12-09-162809-22
6-2021-12-09-162809-22	46.02
6-2021-12-09-163331-6
6-2021-12-09-163331-6
6-2021-12-09-163331-6	42.21
6-2021-12-09-163852-14
6-2021-12-09-163852-14
6-2021-12-09-163852-14	43.34
6-2021-12-09-164412-22
6-2021-12-09-164412-22
6-2021-12-09-164412-22	44.35
6-2021-12-09-165043-6
6-2021-12-09-165043-6
6-2021-12-09-165043-6	41.19
6-2021-12-09-165602-14
6-2021-12-09-165602-14
6-2021-12-09-165602-14	43.94
6-2021-12-09-170121-22
6-2021-12-09-170121-22
6-2021-12-09-170121-22	44.16
7-2021-12-09-160343-7
7-2021-12-09-160343-7
7-2021-12-09-160343-7	5.02
7-2021-12-09-162327-15
7-2021-12-09-162327-15
7-2021-12-09-162327-15	4.98
7-2021-12-09-162847-23
7-2021-12-09-162847-23
7-2021-12-09-162847-23	5.03
7-2021-12-09-163416-7
7-2021-12-09-163416-7
7-2021-12-09-163416-7	4.89
7-2021-12-09-163931-15
7-2021-12-09-163931-15
7-2021-12-09-163931-15	5
7-2021-12-09-164450-23
7-2021-12-09-164450-23
7-2021-12-09-164450-23	5.03
7-2021-12-09-165127-7
7-2021-12-09-165127-7
7-2021-12-09-165127-7	4.9
7-2021-12-09-165641-15
7-2021-12-09-165641-15
7-2021-12-09-165641-15	5.1
7-2021-12-09-170200-23
7-2021-12-09-170200-23
7-2021-12-09-170200-23	5.05
8-2021-12-09-160431-8
8-2021-12-09-160431-8
8-2021-12-09-160431-8	4.62
8-2021-12-09-162411-16
8-2021-12-09-162411-16
8-2021-12-09-162411-16	4.63
8-2021-12-09-162926-24
8-2021-12-09-162926-24
8-2021-12-09-162926-24	4.56
8-2021-12-09-163455-8
8-2021-12-09-163455-8
8-2021-12-09-163455-8	4.59
8-2021-12-09-164010-16
8-2021-12-09-164010-16
8-2021-12-09-164010-16	4.61
8-2021-12-09-164529-24
8-2021-12-09-164529-24
8-2021-12-09-164529-24	4.59
8-2021-12-09-165206-8
8-2021-12-09-165206-8
8-2021-12-09-165206-8	4.56
8-2021-12-09-165724-16
8-2021-12-09-165724-16
8-2021-12-09-165724-16	4.63
8-2021-12-09-170239-24
8-2021-12-09-170239-24
8-2021-12-09-170239-24	4.59

## Sheet: Tabelle1
				FACS-Data
				Mean Fluorecence
	AK B 1:200 (1)	Ak B 1:500 (2)	Ak B 1:1000 (3)	Ak B 1:2000 (4)	Sera neg. 1:200 (5)	Sera positive 1:200 (6)	Mers Ak 1:200 (7)	neg. control (8)
	26.99	21.31	4.8	4.67	4.64	42.6	5.02	4.62
	35.76	17.59	4.73	4.65	4.64	43.67	4.98	4.63
	27.52	17.4	4.71	4.61	4.63	46.02	5.03	4.56
	25.96	21.2	4.75	4.61	4.59	42.21	4.89	4.59
	34.08	17.34	4.79	4.61	4.52	43.34	5	4.61
	27.92	18.82	4.69	4.56	4.58	44.35	5.03	4.59
	25.92	20.95	4.75	4.6	4.54	41.19	4.9	4.56
	33.68	17.21	4.74	4.61	4.54	43.94	5.1	4.63
	27.37	18.8	4.73	4.51	4.55	44.16	5.05	4.59
	Ak B	Bindender Antikörper
	Mers AK	nicht bindender Antikörper Mers-Cov-Virus sollte nicht binden da es ja ein anderer ist
	Sera	Seren mit verscheiden Ak B konz
