# Supplementary material for: Critical Offset Magnetic PArticle SpectroScopy for rapid and highly sensitive medical point-of-care diagnostics
Source: Nat Commun. 2022 Nov 24;13:7230. doi: 10.1038/s41467-022-34941-y (PMC9700695; doi:10.1038/s41467-022-34941-y)
Supplement: Supplementary file 7 — Source Data [file 41467_2022_34941_MOESM7_ESM.zip › SI_fig17/raw.xlsx]

## Sheet: Tabelle1
		450 nm	1	2	3	4	5	6	7	8	9	10	11	12
		S1	0.341	0.374	0.3744
		S2	0.1242	0.1286	0.0361
		S3	0.0495	0.0488	0.0494
		S4	0.0459	0.0467	0.0472
		S5	0.0377	0.0377	0.0373
		S6	0.038	0.0372	0.0375
		WDH S6	0.0372	0.0391	0.0375
			0.0373	0.0369	0.0375
					Abs	ng/mL
	S1	0.341	0.374	0.3744	0.363133	1500
	S2	0.1242	0.1286		0.1264	500
	S3	0.0495	0.0488	0.0494	0.0492333	200
	S4	0.0459	0.0467	0.0472	0.0466	50
	S5	0.0377	0.0377	0.0373	0.0375667	25
	S6	0.038	0.0372	0.0375	0.0375667	0
	WDH S6	0.0372	0.0391	0.0375	0.0379333
		18h incubation time
		Vorschrift fürs trouble shooting
		kurze Haltbarkeit
		bei -20° muss es gekühlt werden
